# Supplementary material for: P-selectin glycoprotein ligand-1 (PSGL-1/CD162) is incorporated into clinical HIV-1 isolates and can mediate virus capture and subsequent transfer to permissive cells
Source: Retrovirology. 2022 May 21;19:9. doi: 10.1186/s12977-022-00593-5 (PMC9123692; doi:10.1186/s12977-022-00593-5)
Supplement: Supplementary file 2 — Additional file 2: FCMPass calibration data excel sheet. [file 12977_2022_593_MOESM2_ESM.xlsx]

## Sheet: Sample Acq Info
The following extrapolations of thresholds to standard units assume that samples were acquired at the same detector settings as their calibration controls.
If applied, calibration metadata for fluorescence and light scattering calibration can be found in the 'Fl Cali' and 'SSC Cali' sheets, respectively.
FL Calibration
Filename	Sample Type	Trigger Parameter	Trigger ID	Trigger Threshold (au)	Detector Setting (au)
BEADS.fcs	FL Calibrator	FSC	FSC-H	10000	73
Scatter Calibration
Filename	Sample Type	Trigger Parameter	Trigger ID	Trigger Threshold (au)	Detector Setting (au)	Trigger Threshold | Polystyrene (nm)	Trigger Threshold | Silica (nm)	Trigger Threshold | Scattering CS (nm^2)
100 nm.fcs	SSC Calibrator	Violet SSC	SSC_1-H	1500	200	62.3	85	6.2
150 nm.fcs	SSC Calibrator	Violet SSC	SSC_1-H	1500	200	62.3	85	6.2
200 nm.fcs	SSC Calibrator	Violet SSC	SSC_1-H	1500	200	62.3	85	6.2
269 nm.fcs	SSC Calibrator	Violet SSC	SSC_1-H	1500	200	62.3	85	6.2
300 nm.fcs	SSC Calibrator	Violet SSC	SSC_1-H	1500	200	62.3	85	6.2
350 nm.fcs	SSC Calibrator	Violet SSC	SSC_1-H	1500	200	62.3	85	6.2
400 nm.fcs	SSC Calibrator	Violet SSC	SSC_1-H	1500	200	62.3	85	6.2
450 nm.fcs	SSC Calibrator	Violet SSC	SSC_1-H	1500	200	62.3	85	6.2
500 si.fcs	SSC Calibrator	Violet SSC	SSC_1-H	1500	200	62.3	85	6.2
700 si1.fcs	SSC Calibrator	Violet SSC	SSC_1-H	1500	200	62.3	85	6.2
80 nm.fcs	SSC Calibrator	Violet SSC	SSC_1-H	1500	200	62.3	85	6.2
CD162 PE - DMEM 3.fcs	Sample	Violet SSC	SSC_1-H	1500	200	62.3	85	6.2
CD162 PE - DMEM.fcs	Sample	Violet SSC	SSC_1-H	1500	200	62.3	85	6.2
CD162 PE - Delta env 2.fcs	Sample	Violet SSC	SSC_1-H	1500	200	62.3	85	6.2
CD162 PE - Delta env 3.fcs	Sample	Violet SSC	SSC_1-H	1500	200	62.3	85	6.2
CD162 PE - NL4-3 162H.fcs	Sample	Violet SSC	SSC_1-H	1500	200	62.3	85	6.2
CD162 PE - NL4-3 WT.fcs	Sample	Violet SSC	SSC_1-H	1500	200	62.3	85	6.2
CD162 PE - PM1 D6 1.fcs	Sample	Violet SSC	SSC_1-H	1500	200	62.3	85	6.2
CD162 PE - PM1 D6 2.fcs	Sample	Violet SSC	SSC_1-H	1500	200	62.3	85	6.2
CD162 PE - PM1 D6 3.fcs	Sample	Violet SSC	SSC_1-H	1500	200	62.3	85	6.2
CD162 PE - PV 162H 2.fcs	Sample	Violet SSC	SSC_1-H	1500	200	62.3	85	6.2
CD162 PE - PV 162H 3.fcs	Sample	Violet SSC	SSC_1-H	1500	200	62.3	85	6.2
CD162 PE - PV 162H.fcs	Sample	Violet SSC	SSC_1-H	1500	200	62.3	85	6.2
CD162 PE - PV 162L 2.fcs	Sample	Violet SSC	SSC_1-H	1500	200	62.3	85	6.2
CD162 PE - PV 162L 3.fcs	Sample	Violet SSC	SSC_1-H	1500	200	62.3	85	6.2
CD162 PE - PV 162L.fcs	Sample	Violet SSC	SSC_1-H	1500	200	62.3	85	6.2
CD162 PE - PV 162M 2.fcs	Sample	Violet SSC	SSC_1-H	1500	200	62.3	85	6.2
CD162 PE - PV 162M 3.fcs	Sample	Violet SSC	SSC_1-H	1500	200	62.3	85	6.2
CD162 PE - PV 162M.fcs	Sample	Violet SSC	SSC_1-H	1500	200	62.3	85	6.2
CD162 PE - PV WT.fcs	Sample	Violet SSC	SSC_1-H	1500	200	62.3	85	6.2
CD162 PE - PV wt 2.fcs	Sample	Violet SSC	SSC_1-H	1500	200	62.3	85	6.2
CD162 PE - PV wt 3.fcs	Sample	Violet SSC	SSC_1-H	1500	200	62.3	85	6.2
CD162 PE - RPMI 2.fcs	Sample	Violet SSC	SSC_1-H	1500	200	62.3	85	6.2
CD162 PE - RPMI 3.fcs	Sample	Violet SSC	SSC_1-H	1500	200	62.3	85	6.2
CD162 PE - RPMI.fcs	Sample	Violet SSC	SSC_1-H	1500	200	62.3	85	6.2
CD162 PE - delta env PV.fcs	Sample	Violet SSC	SSC_1-H	1500	200	62.3	85	6.2
CD162 PE - nl4-3 D1 1.fcs	Sample	Violet SSC	SSC_1-H	1500	200	62.3	85	6.2
CD162 PE - nl4-3 D1 2.fcs	Sample	Violet SSC	SSC_1-H	1500	200	62.3	85	6.2
CD162 PE - nl4-3 D1 3.fcs	Sample	Violet SSC	SSC_1-H	1500	200	62.3	85	6.2
CD162 PE - nl4-3 D2 1.fcs	Sample	Violet SSC	SSC_1-H	1500	200	62.3	85	6.2
CD162 PE - nl4-3 D2 2.fcs	Sample	Violet SSC	SSC_1-H	1500	200	62.3	85	6.2
CD162 PE - nl4-3 D2 3.fcs	Sample	Violet SSC	SSC_1-H	1500	200	62.3	85	6.2
CD162 PE - nl4-3 D3 1.fcs	Sample	Violet SSC	SSC_1-H	1500	200	62.3	85	6.2
CD162 PE - nl4-3 D3 2.fcs	Sample	Violet SSC	SSC_1-H	1500	200	62.3	85	6.2
CD162 PE - nl4-3 D3 3.fcs	Sample	Violet SSC	SSC_1-H	1500	200	62.3	85	6.2
CD162 PE - nl4-3 jurkat 1.fcs	Sample	Violet SSC	SSC_1-H	1500	200	62.3	85	6.2
CD162 PE - nl4-3 jurkat 2.fcs	Sample	Violet SSC	SSC_1-H	1500	200	62.3	85	6.2
CD162 PE - nl4-3 jurkat 3.fcs	Sample	Violet SSC	SSC_1-H	1500	200	62.3	85	6.2
CD162 PE - pbmc IIIB D1 2.fcs	Sample	Violet SSC	SSC_1-H	1500	200	62.3	85	6.2
CD162 PE - pbmc IIIB D1 3.fcs	Sample	Violet SSC	SSC_1-H	1500	200	62.3	85	6.2
CD162 PE - pbmc IIIB D1.fcs	Sample	Violet SSC	SSC_1-H	1500	200	62.3	85	6.2
CD162 PE - pbmc IIIB D2 2.fcs	Sample	Violet SSC	SSC_1-H	1500	200	62.3	85	6.2
CD162 PE - pbmc IIIB D2 3.fcs	Sample	Violet SSC	SSC_1-H	1500	200	62.3	85	6.2
CD162 PE - pbmc IIIB D2.fcs	Sample	Violet SSC	SSC_1-H	1500	200	62.3	85	6.2
CD162 PE - pbmc IIIB D3 2.fcs	Sample	Violet SSC	SSC_1-H	1500	200	62.3	85	6.2
CD162 PE - pbmc IIIB D3 3.fcs	Sample	Violet SSC	SSC_1-H	1500	200	62.3	85	6.2
CD162 PE - pbmc IIIB D3.fcs	Sample	Violet SSC	SSC_1-H	1500	200	62.3	85	6.2
CD162 PE - pbmc IIIB D4 2.fcs	Sample	Violet SSC	SSC_1-H	1500	200	62.3	85	6.2
CD162 PE - pbmc IIIB D4 3.fcs	Sample	Violet SSC	SSC_1-H	1500	200	62.3	85	6.2
CD162 PE - pbmc IIIB D4.fcs	Sample	Violet SSC	SSC_1-H	1500	200	62.3	85	6.2
CD162 PE- A3R5 IIIB 1.fcs	Sample	Violet SSC	SSC_1-H	1500	200	62.3	85	6.2
CD162 PE- A3R5 IIIB 2.fcs	Sample	Violet SSC	SSC_1-H	1500	200	62.3	85	6.2
CD162 PE- A3R5 IIIB 3.fcs	Sample	Violet SSC	SSC_1-H	1500	200	62.3	85	6.2
CD162 PE- CEM T4 IIIB 1.fcs	Sample	Violet SSC	SSC_1-H	1500	200	62.3	85	6.2
CD162 PE- CEM T4 IIIB 2.fcs	Sample	Violet SSC	SSC_1-H	1500	200	62.3	85	6.2
CD162 PE- CEM T4 IIIB 3.fcs	Sample	Violet SSC	SSC_1-H	1500	200	62.3	85	6.2
CD162 PE- H9 IIIB 1.fcs	Sample	Violet SSC	SSC_1-H	1500	200	62.3	85	6.2
CD162 PE- H9 IIIB 2.fcs	Sample	Violet SSC	SSC_1-H	1500	200	62.3	85	6.2
CD162 PE- H9 IIIB 3.fcs	Sample	Violet SSC	SSC_1-H	1500	200	62.3	85	6.2
CD162 PE- Jurkat IIIB 1.fcs	Sample	Violet SSC	SSC_1-H	1500	200	62.3	85	6.2
CD162 PE- Jurkat IIIB 2.fcs	Sample	Violet SSC	SSC_1-H	1500	200	62.3	85	6.2
CD162 PE- Jurkat IIIB 3.fcs	Sample	Violet SSC	SSC_1-H	1500	200	62.3	85	6.2
CD162 PE- PM1 IIIB 1.fcs	Sample	Violet SSC	SSC_1-H	1500	200	62.3	85	6.2
CD162 PE- PM1 IIIB 2.fcs	Sample	Violet SSC	SSC_1-H	1500	200	62.3	85	6.2
CD162 PE- PM1 IIIB 3.fcs	Sample	Violet SSC	SSC_1-H	1500	200	62.3	85	6.2
162 0 ng - CD162 PE.fcs	Sample	Violet SSC	SSC_1-H	1500	200	62.3	85	6.2
162 0.025 ng - CD162 PE.fcs	Sample	Violet SSC	SSC_1-H	1500	200	62.3	85	6.2
162 0.25 ng - CD162 PE.fcs	Sample	Violet SSC	SSC_1-H	1500	200	62.3	85	6.2
162 2.5 ng - CD162 PE.fcs	Sample	Violet SSC	SSC_1-H	1500	200	62.3	85	6.2
162 25 ng - CD162 PE.fcs	Sample	Violet SSC	SSC_1-H	1500	200	62.3	85	6.2
162 250 ng - CD162 PE.fcs	Sample	Violet SSC	SSC_1-H	1500	200	62.3	85	6.2
293T high- CD162 PE.fcs	Sample	Violet SSC	SSC_1-H	1500	200	62.3	85	6.2
293T low- CD162 PE.fcs	Sample	Violet SSC	SSC_1-H	1500	200	62.3	85	6.2
293T med- CD162 PE.fcs	Sample	Violet SSC	SSC_1-H	1500	200	62.3	85	6.2
293T null - CD162 PE.fcs	Sample	Violet SSC	SSC_1-H	1500	200	62.3	85	6.2
A3R5- CD1621 PE.fcs	Sample	Violet SSC	SSC_1-H	1500	200	62.3	85	6.2
DMEM - cd162 pe.fcs	Sample	Violet SSC	SSC_1-H	1500	200	62.3	85	6.2
H9- CD162 PE.fcs	Sample	Violet SSC	SSC_1-H	1500	200	62.3	85	6.2
Jurkat - CD162 pe.fcs	Sample	Violet SSC	SSC_1-H	1500	200	62.3	85	6.2
PBMC AP sis- CD162 PE.fcs	Sample	Violet SSC	SSC_1-H	1500	200	62.3	85	6.2
PBMC JB- CD162 PE.fcs	Sample	Violet SSC	SSC_1-H	1500	200	62.3	85	6.2
PM1- CD162 PE.fcs	Sample	Violet SSC	SSC_1-H	1500	200	62.3	85	6.2
RPMI- CD162 PE.fcs	Sample	Violet SSC	SSC_1-H	1500	200	62.3	85	6.2

## Sheet: Fl Cali
FCMPASS software version	3.1
Fluorescence Calibration
Parameter	New Parameter Name	Reference Fluor	Reference Value 1	Reference Value 2	Reference Value 3	Acquired Value 1	Acquired Value 2	Acquired Value 3	F/P Ratio	Slope	Interecept	R-Square	Regression Type	Manufacturer	Cat. No.	Lot No.
FL9-A | PE-A	PE MESF	PE	474	5359	23843	76929	928000	3940000	1	1.00673	2.19811	0.999762	log	BD	340495	47973

## Sheet: SSC Cali
FCMPASS software version - 3.1
Flow Cytometer Modelling Settings
SSC Parameter	Wavelength	Sheath RI	Determine HA	Aperture Geom	Theta	Phi	Eps	Cali. Factor (nm^2)
SSC_1-H | Violet SSC-H	405	1.34309	on	circle	90	90	54.7	0.00410538
Light scatter calibration reference beads
Diameter (nm)	Diameter CV (%)	Measured RI	Measurement Wavelength	Composition	Acquired Stat	Acquired CV	Acquisition Wavelength	Modelled RI	Manufacturer	Catalogue No.	Lot No.
81	11.7	1.59	589	Polystyrene	6435		405	1.62527	ThermoFisher Scientific	3080A	228748
100	7.8	1.59	589	Polystyrene	20889		405	1.62527	ThermoFisher Scientific	3100A	204935
152	3.3	1.59	589	Polystyrene	138043		405	1.62527	ThermoFisher Scientific	3150A	202026
203	2.6	1.59	589	Polystyrene	394220		405	1.62527	ThermoFisher Scientific	3200A	205131
269	1.6	1.59	589	Polystyrene	912000		405	1.62527	ThermoFisher Scientific	3269	202729
303	1.6	1.59	589	Polystyrene	1160000		405	1.62527	ThermoFisher Scientific	3300A	204665
345	1.9	1.59	589	Polystyrene	1380000		405	1.62527	ThermoFisher Scientific	3350A	199283
401	1.3	1.59	589	Polystyrene	1520000		405	1.62527	ThermoFisher Scientific	3400A	203859
453	1.7	1.59	589	Polystyrene	1800000		405	1.62527	ThermoFisher Scientific	3450A	204047
480	4.2	1.45	589	Silica	258839		405	1.4611	ThermoFisher Scientific	8050	203277
730	4.1	1.45	589	Silica	1040000		405	1.4611	ThermoFisher Scientific	8070	207434
References
Welsh, J.A., Horak, P., Wilkinson, J.S., Ford, V.J., Jones, J.C., Smith, D., Holloway, J.A. and Englyst, N.A. (2019), FCMPASS Software Aids Extracellular Vesicle Light Scatter Standardization. Cytometry. doi:10.1002/cyto.a.23782
Welsh, J.A., Jones, J.C. and Tang, V.A. (2020), Fluorescence and Light Scatter Calibration Allow Comparisons of Small Particle Data in Standard Units across Different Flow Cytometry Platforms and Detector Settings. Cytometry. doi:10.1002/cyto.a.24029
Welsh, J. A., & Jones, J. C. (2020). Small particle fluorescence and light scatter calibration using FCMPASS software. Current Protocols in Cytometry, 94, e79. doi: 10.1002/cpcy.79

## Sheet: MIFlowCytEV
Framework Criteria	What to report	Please complete each criterion
1.1 Preanalytical variables conforming to MISEV guidelines.	Preanalytical variables relating to EV sample including source, collection, isolation, storage, and any others relevant and available in the performed study.	Virus containing cell supernatants were generated, collected, and stored as described in section the Materials and Methods section. No further isolation techniques were used.
1.2 Experimental design according to MIFlowCyt guidelines.	EV-FC manuscripts should provide a brief description of the experimental aim, keywords, and variables for the performed FC experiment(s) using MIFlowCyt checklist criteria: 1.1, 1.2, and 1.3, respectively. Template found at www.evflowcytometry.org.
2.1 Sample staining details	State any steps relating to the staining of samples. Along with the method used for staining, provide relevant reagent descriptions as listed in MIFlowCyt guidelines (Section 2.4 Fluorescence Reagent(s) Descriptions).	Virus samples were stained with PE conjugated antibodies against the human cellular protein PSGL-1. Methods used for staining are as described in in the Materials and Methods.
2.2 Sample washing details	State any steps relating to the washing of samples.	Virus samples were not washed.
2.3 Sample dilution details	All methods and steps relating to sample dilution.	Unlabelled virus supernatants were serially diluted prior to acquisition on the flow cytometer to estimate virus particle concentration. Antibody labeled virus samples were diluted with PBS prior to acquisition on the flow cytometer. See methods in the manuscript for detailed description.
3.1 Buffer alone controls.	State whether a buffer-only control was analyzed at the same settings and during the same experiment as the samples of interest. If utilized it is recommended that all samples be recorded for a consistent set period of time e.g. 5 minutes, rather than stopping analysis at a set recorded event count e.g. 100,000 events. This allows comparisons of total particle counts between controls and samples.	Media only sample controls were run (Figure 4).
3.2 Buffer with reagent controls.	State whether a buffer with reagent control was analyzed at the same settings, same concentrations, and during the same experiment as the samples of interest. If used state what the results were.	Media containing antibody controls were run for each individual antibody used.
3.3 Unstained controls.	State whether unstained control samples were analyzed at the same settings and during the same experiment as stained samples. If used, state what the results were, preferably in standard units.	Unstained virus samples were analysed using the same settings as stained samples.
3.4 Isotype controls.	The use of isotype controls is applicable to immunofluorescence labelling only. State whether isotype controls were analyzed at the same settings and during the same experiment as stained samples. If utilized, state which antibody they are matched to, the concentration used, and what the results were (Section 4.2, 4.3, 4.4). Due to conjugation differences between manufacturers if should be stated…	Isotype controls were not used. Instead, negative controls virus, not expressing CD162 was used.
3.5 Single-stained controls.	State whether single-stained controls were included. If used state whether the single-stained controls were recorded using the same settings, dilutions, and during the same experiment as stained samples and state what the results were, preferably in standard units (Section 4.2, 4.3, 4.4).	Single stained controls were included on control viruses that did not express the protein of interest or on cell culture media, recorded in the same settings, and dilutions. See Figures S1 for results showing single stained controls in standard units of MESF.
3.6 Procedural controls.	State whether procedural controls were included. If used, state the procedure and if the procedural controls were acquired at the same settings and during the same experiment as stained samples.	Procedural controls of negative control virus and media controls containing no virus were included, recorded with the same settings, and dilutions. See Figures 4, for results showing procedural Procedural controls in standard units of MESF.
3.7 Serial dilutions.	State whether serial dilutions were performed on samples and note the dilution range and manner of testing. The fluorescence and/or scatter signal intensity would ideally be reported in standard units (see Section 4.3, 4.4) but arbitrary units can also be used. This data is best reported by plotting the recorded number events/concentration over a set period of time at different sample dilution. T…	Serial dilutions were acquired and representative plots are displayed in this excel sheet.
3.8. Detergent treated EV-samples	State whether samples were detergent treated to assess lability. If utilized, state what detergent was used, the end concentration of the detergent, and what the results were of the lysis.	NA - these were not EV samples
4.1 Trigger Channel(s) and Threshold(s).	The trigger channel(s) and threshold(s) used for event detection. Preferably, the fluorescence calibration (Section 4.3) and/or scatter calibration (Section 4.4) should be used in order to report the trigger channel(s) and threshold(s) in standardized units.	Trigger Channel(s) and Threshold(s) in calibrated and arbitrary units are summarized for each sample in the table on the 'Sample Acq Sheet'.
4.2 Flow Rate / Volumetric quantification.	State if the flow rate was quantified/validated and if so, report the result and how they were obtained.	Flow Rate Volumetric quantification was performed using the application in the Beckman Coulter CytExperts acquisition software.
4.3 Fluorescence Calibration.	State whether fluorescence calibration was implemented, and if so, report the materials and methods used, catalogue numbers, lot numbers, and supplied reference units for the standards. Fluorescence parameters may be reported in standardized units of MESF, ERF, or ABC beads. The type of regression used, and the resulting scatter plot of arbitrary data vs standard data for the reference particles …	Fluorescence calibration was performed on PE using FCMPASS software as previously demonstrated [1,2]. Details on the calibration reagents and regression can be found in the summary table on the 'Fl Cali' sheet and in herein (FCMPass plots).
4.4 Light Scatter Calibration.	State whether and how light scatter calibration was implemented. Light scatter parameters may be reported in standardized units of nm2, along with information required to reproduce the model.	Light scatter calibration was performed using FCMPASS software as previously demonstrated [1,2]. Details on the reagents and modelling parameters can be found herein
5.1 EV diameter/surface area/volume approximation.	State whether and how EV diameter, surface area, and/or volume has been calculated using FC measurements.	Diameter approximation was not performed as FCMpass did not have the RI values for virus. Arbitrary units of light scatter were reported as scattering cross section (nm2)
5.2 EV refractive index approximation.	State whether the EV refractive index has been approximated and how this was done.	NA- these are not EVs, refractive index approximation was not performed.
5.3 EV epitope number approximation.	State whether EV epitope number has been approximated, and if so, how it was approximated.	Epitope approximation was not specifically addressed, however fluorescence data was reported in PE MESF which has a approximated equivalence of 1 epitope to 1 PE MESF.
6.1 Completion of MIFlowCyt checklist.	Complete MIFlowCyt checklist criteria 1 to 4 using the MIFlowCyt guidelines. Template found at www.evflowcytometry.org.	Completion of MIFlowCyt checklist were included.
6.2 Calibrated channel detection range	If fluorescence or scatter calibration has been carried out, authors should state whether the upper and lower limits of a calibrated detection channel were calculated in standardized units. This can be done by converting the arbitrary unit scale to a calibrated scaled, as discussed in Section 4.3 and 4.4, and providing the highest unit on this scale and the lowest detectable unit above the unstai…	Refer to data presented in FCMPAss Plots in this excel sheet for calibrated detection channel ranges.
6.3 EV number/concentration.	State whether EV number/concentration has been reported. If calculated, it is preferable to report EV number/concentration in a standardized manner, stating the number/concentration between a set detection range.	Virus particle concentrations of virus containing supernatants were reported for the gated regions denoted (identified by SSC) in Figure 4.
6.4 EV brightness.	When applicable, state the method by which the brightness of EVs is reported in standardized units of scatter and/or fluorescence.	Brightness as reported in MESF for fluorescence antibody labeling of cellular proteins was identified in Fig 4, and scattering cross section for light scatter.
7.1. Sharing of data to a public repository.	Provide a link to the experimental data in a public data repository.	Data has been shared on flowrepository.org in manuscript data availability section
References
Welsh, J.A., Horak, P., Wilkinson, J.S., Ford, V.J., Jones, J.C., Smith, D., Holloway, J.A. and Englyst, N.A. (2019), FCMPASS Software Aids Extracellular Vesicle Light Scatter Standardization. Cytometry. doi:10.1002/cyto.a.23782
Welsh, J.A., Jones, J.C. and Tang, V.A. (2020), Fluorescence and Light Scatter Calibration Allow Comparisons of Small Particle Data in Standard Units across Different Flow Cytometry Platforms and Detector Settings. Cytometry. doi:10.1002/cyto.a.24029
Welsh, J. A., & Jones, J. C. (2020). Small particle fluorescence and light scatter calibration using FCMPASS software. Current Protocols in Cytometry, 94, e79. doi: 10.1002/cpcy.79
